# Supplementary material for: Combined Physiological and Transcriptomic Analyses of the Effects of Exogenous Trehalose on Salt Tolerance in Maize (Zea mays L.)
Source: Plants (Basel). 2024 Dec 16;13(24):3506. doi: 10.3390/plants13243506 (PMC11676066; doi:10.3390/plants13243506)
Supplement: Supplementary file 1 [file plants-13-03506-s001.zip]

Archive with 3 entries (3 files):
- Figures S1-S3.pdf
- Table S1-S3.pdf
- Table S4-S7.xlsx
