# Supplementary material for: Combined Physiological and Transcriptomic Analyses of the Effects of Exogenous Trehalose on Salt Tolerance in Maize (Zea mays L.)
Source: Plants (Basel). 2024 Dec 16;13(24):3506. doi: 10.3390/plants13243506 (PMC11676066; doi:10.3390/plants13243506)
Supplement: Supplementary file 1 [file plants-13-03506-s001.zip › Table S4-S7.xlsx]

## Sheet: S4
		0d	S1d	S3d	S7d				0d	S1d	S3d	S7d
Plant height	CK1	62	55	61	72		Shoot SOD	CK1	37.037	21.2346	65.679	25.4321
	CK2	52	57	63	74			CK2	24.4444	61.7284	53.0864	61.4815
	CK3	54	63	68	76			CK3	53.8272	45.9259	16.2963	43.4568
	N1	55	54	55	56			N1	40.4938	119.012	92.8395	80.4938
	N2	53	56	56	65			N2	45.9259	106.42	101.728	86.6667
	N3	60	62	63	58			N3	33.8272	107.654	114.074	74.321
	10T1	65	67	73	82			10T1	42.4691	48.3951	59.7531	28.1481
	10T2	63	61	70	80			10T2	37.7778	37.284	42.963	38.2716
	10T3	58	69	74	88			10T3	32.0988	30.6173	46.4198	42.963
	10N1	60	64	69	78			10N1	35.3086	152.593	152.593	136.296
	10N2	61	62	65	76			10N2	38.7654	145.679	158.272	119.259
	10N3	58	60	67	73			10N3	31.6049	163.951	138.765	154.074
Shoot fresh weight	CK1	9.95	9.87	13.19	17.22		Root SOD	CK1	15.8025	27.1605	26.4198	26.9136
	CK2	7.34	8.32	13.58	19.83			CK2	43.4568	31.8519	30.8642	32
	CK3	7.82	9.21	11.75	17.22			CK3	29.1358	43.7037	23.7037	17
	N1	8.41	8.67	11.81	12.42			N1	34.321	96.7901	118	99
	N2	9.6	10.23	10.19	13.27			N2	28.642	76	79	69
	N3	7.58	9.97	11.2	10.32			N3	33.5802	89.1358	96.2963	83.9506
	10T1	9.8	9.87	14.56	20.34			10T1	39.7531	38	46	35
	10T2	8.29	10.57	13.75	22.65			10T2	23.4568	55.5556	57.037	53.8272
	10T3	7.65	9.26	13.48	22.29			10T3	36.7901	46	34	45.1852
	10N1	8.67	8.97	11.31	17.22			10N1	27.9012	167	143.457	149.63
	10N2	7.63	10.64	12.85	17.74			10N2	25.9259	114	126	167
	10N3	8.85	9.25	13.67	18.64			10N3	43.4568	147.901	157	130
Root fresh weight	CK1	6.06	5.92	6.12	8.66		Shoot CAT	CK1	36.4	39	36.4	41.6
	CK2	5.47	5.63	6.73	8.36			CK2	28.6	36.4	26	36.4
	CK3	5.73	6.22	6.9	7.57			CK3	33.8	39	36.4	39
	N1	6.08	5.03	6.33	5.43			N1	31.2	109.2	98.8	93.6
	N2	4.86	5.21	5.34	5.65			N2	26	72.8	78	83.2
	N3	5.18	6.13	5.2	6.74			N3	44.2	88.4	83.2	88.4
	10T1	5.46	5.42	6.43	8.83			10T1	28.6	39	31.2	39
	10T2	4.97	6.19	6.59	8.59			10T2	28.6	36.4	20.8	36.4
	10T3	5.23	6.13	5.99	8.96			10T3	36.4	49.4	57.2	49.4
	10N1	4.69	5.48	5.76	7.32			10N1	36.4	156	182	148.2
	10N2	4.91	5.16	6.85	7.06			10N2	28.6	156	171.6	150.8
	10N3	5.73	6.04	5.16	7.21			10N3	33.8	189.8	202.8	176.8
Shoot drought weight	CK1	0.44	0.86	0.95	1.15		Root CAT	CK1	46.8	57.2	52	52
	CK2	0.26	0.72	1.03	1.34			CK2	62.4	57.2	57.2	46.8
	CK3	0.35	0.79	0.9	1.26			CK3	31.2	52	46.8	52
	N1	0.29	0.48	0.49	0.63			N1	52	104	98.8	93.6
	N2	0.42	0.32	0.61	0.68			N2	52	98.8	98.8	88.4
	N3	0.38	0.4	0.56	0.7			N3	46.8	109.2	104	93.6
	10T1	0.26	0.93	1.2	1.44			10T1	67.6	57.2	57.2	52
	10T2	0.32	0.89	1.1	1.48			10T2	41.6	62.4	62.4	46.8
	10T3	0.48	0.82	1.28	1.37			10T3	52	52	52	67.6
	10N1	0.37	0.66	0.86	1.12			10N1	67.6	161.2	150.8	171.6
	10N2	0.31	0.62	0.9	1.1			10N2	41.6	171.6	166.4	166.4
	10N3	0.36	0.7	0.84	1.04			10N3	57.2	197.6	192.4	187.2
Root drought weight	CK1	0.0496	0.2029	0.2679	0.3346		Shoot POD	CK1	49.1111	47.6667	59.2222	59.4273
	CK2	0.0654	0.1958	0.2456	0.3214			CK2	49.1111	47.6667	60.6667	59.7762
	CK3	0.0671	0.2157	0.2789	0.3026			CK3	39	44.7778	54.8889	54.2425
	N1	0.0654	0.0897	0.1134	0.1946			N1	47.6667	75.1111	85.2222	84.6156
	N2	0.0535	0.0768	0.1356	0.2278			N2	46.2222	70.7778	79.4444	79.8893
	N3	0.0576	0.0943	0.1234	0.2064			N3	49.1111	79.4444	93.8889	92.5427
	10T1	0.0599	0.2365	0.2954	0.3813			10T1	50.5556	49.1111	62.1111	61.2719
	10T2	0.062	0.2425	0.2896	0.3729			10T2	44.7778	47.6667	62.1111	61.6207
	10T3	0.0596	0.2273	0.3028	0.3984			10T3	44.7778	50.5556	60.6667	60.2254
	10N1	0.0627	0.1503	0.2361	0.2816			10N1	49.1111	119.889	128.556	128.374
	10N2	0.0576	0.1786	0.2418	0.2946			10N2	52	122.778	134.333	133.709
	10N3	0.0593	0.1495	0.2646	0.3011			10N3	43.3333	132.889	138.667	138.895
stem diameter	CK1	2.2	2.5	2.7	3		Root POD	CK1	23.1111	34.6667	28.8889	31.7778
	CK2	2.3	2.6	2.7	3.1			CK2	31.7778	23.1111	26	28.8889
	CK3	2.3	2.6	2.8	3.2			CK3	23.1111	20.2222	28.8889	31.7778
	CK4	2.4	2.7	2.9	3.4			N1	28.8889	46.2222	86.6667	66.4444
	CK5	2.4	2.8	3.2	3.6			N2	26	52	80.8889	52
	N1	2.1	2.2	2.3	2.4			N3	40.4444	60.6667	80.8889	54.8889
	N2	2.2	2.3	2.4	2.5			10T1	37.5556	23.1111	28.8889	31.7778
	N3	2.3	2.4	2.5	2.5			10T2	40.4444	26	23.1111	26
	N4	2.5	2.5	2.5	2.6			10T3	28.8889	28.8889	43.3333	31.7778
	N5	2.6	2.7	2.7	2.8			10N1	37.5556	86.6667	164.667	95.3333
	10T1	2.2	2.5	2.7	3.4			10N2	43.3333	92.4444	164.667	95.3333
	10T2	2.4	2.5	2.9	3.7			10N3	28.8889	112.667	202.222	104
	10T3	2.4	2.6	2.9	3.8		Shoot APX	CK1	33	37	31	26
	10T4	2.4	2.7	3	3.9			CK2	30	39	33	27
	10T5	2.5	2.8	3.1	4			CK3	24	32	27	23
	10N1	2.2	2.3	2.5	2.7			N1	29	48	42	35
	10N2	2.3	2.4	2.5	2.8			N2	29	46	40	34
	10N3	2.3	2.4	2.6	2.9			N3	25	54	47	40
	10N4	2.4	2.5	2.7	3			10T1	29	38	32	27
	10N5	2.6	2.7	2.8	3.3			10T2	22	40	34	29
chlorophyll content	CK1	36.7	38.9	39.7	41.3			10T3	27	32	28	23
	CK2	39.8	42.6	43.6	33.9			10N1	26	66	59	50
	CK3	37.9	37.3	40.9	38.7			10N2	27	72	63	53
	CK4	38.6	39.2	41.1	39.4			10N3	25	72	65	55
	CK5	40.5	40.7	40.1	42		Root APX	CK1	29	23	22	26
	N1	36.7	30.4	22.4	14.6			CK2	23	24	21	28
	N2	40.3	35.6	25.4	17.8			CK3	26	19	21	21
	N3	35.9	32.1	26.7	18.5			N1	32	33	32	40
	N4	41.2	33.7	27.1	16.3			N2	29	31	30	37
	N5	39.7	30.7	28.6	16.4			N3	31	36	35	46
	10T1	40.5	39.5	46.7	43.4			10T1	24	23	22	27
	10T2	41.6	38.7	40.2	39			10T2	23	24	21	23
	10T3	42.8	36.9	43.1	38.6			10T3	25	20	26	25
	10T4	32.5	42.1	38.1	40.2			10N1	30	48	43	58
	10T5	37.9	43.7	41.2	43.5			10N2	29	51	52	61
	10N1	38.6	35.4	30.4	32			10N3	24	55	54	57
	10N2	40.5	34.8	31.2	29.5		Shoot H2O2	CK1	61.0556	68.8333	64.3889	65.5
	10N3	41.7	37	30.1	28.1			CK2	66.0556	67.1667	66.6111	74.9444
	10N4	36.7	34.2	32.7	30.2			CK3	69.3889	74.3889	70.5	60.5
	10N5	39.8	36.7	34.5	32.7			CK4	59.3889	66.0556	69.9444	70.5
relative water content	CK1	83.3534	83.3872	84.1507	79.7053			CK5	63.8333	62.7222	61.0556	63.2778
	CK2	77.8667	81.9234	79.2639	85.0858			N1	57.7222	308.278	322.722	397.167
	CK3	72.66	79.201	84.9864	81.1558			N2	67.1667	290.5	338.833	410.5
	CK4	84.2695	77.6901	81.9836	83.527			N3	64.3889	308.833	323.278	392.167
	CK5	79.782	86.5695	75.9276	78.4241			N4	66.0556	299.389	336.611	416.611
	N1	85.0983	71.4264	72.0079	66.8524			N5	59.3889	283.278	329.389	401.611
	N2	81.8906	72.7902	66.3842	69.3811			10T1	63.8333	82.1667	80.5	83.2778
	N3	82.7602	76.167	63.9814	67.4405			10T2	58.8333	81.0556	90.5	88.8333
	N4	79.8068	72.1276	69.4856	64.9653			10T3	65.5	76.6111	86.6111	79.9444
	N5	83.6897	68.0882	65.9462	61.7742			10T4	60.5	73.2778	88.2778	89.9444
	10T1	82.6007	87.5681	77.4606	86.5977			10T5	63.2778	69.9444	93.2778	86.6111
	10T2	76.9939	79.6694	79.8193	82.7649			10N1	62.1667	146.056	140.5	144.389
	10T3	85.7509	84.2286	82.6769	83.5571			10N2	62.7222	149.944	133.833	151.056
	10T4	79.8916	85.9009	83.4376	89.2019			10N3	63.8333	133.833	149.944	157.167
	10T5	89.2019	86.5695	86.6016	84.2927			10N4	55.5	142.167	146.611	153.833
	10N1	84.4479	73.1098	70.0733	77.3831			10N5	59.3889	151.056	155.5	163.278
	10N2	79.6945	76.2606	75.7183	75.5242		Shoot proline	CK1	61.7143	64.7075	72.8707	70.966
	10N3	82.0451	72.08	72.6968	71.9604			CK2	68.517	69.0612	67.7007	66.068
	10N4	86.721	78.0923	74.6173	82.2175			CK3	65.2517	66.8844	66.8844	67.1565
	10N5	78.6087	70.5594	78.1531	78.7704			N1	64.7075	83.483	112.599	112.599
								N2	65.2517	88.1088	118.313	118.313
								N3	69.3333	85.932	121.306	121.306
								10T1	64.1633	66.068	62.2585	71.5102
								10T2	69.8776	67.9728	66.068	66.3401
								10T3	64.7075	64.1633	70.4218	68.7891
								10N1	71.5102	94.3673	145.524	170.558
								10N2	66.068	98.7211	150.422	177.361
								10N3	65.2517	97.3605	141.714	180.354
							Root proline	CK1	35.5918	38.8571	34.7755	31.2381
								CK2	31.5102	35.0476	38.8571	34.2313
								CK3	33.9592	35.3197	36.6803	35.8639
								N1	39.6735	47.5646	51.102	51.3741
								N2	35.5918	52.7347	54.3673	49.7415
								N3	36.9524	49.4694	53.2789	54.9116
								10T1	35.5918	38.3129	41.034	38.3129
								10T2	38.585	42.6667	39.1293	40.2177
								10T3	40.4898	41.5782	38.585	42.6667
								10N1	34.5034	64.1633	84.8435	98.7211
								10N2	38.585	67.4286	87.0204	94.3673
								10N3	36.9524	61.7143	88.6531	96.8163
							Shoot soluble sugar	CK1	35.2727	36.7879	32.2424	36.4848
								CK2	31.9394	28	30.4242	30.1212
								CK3	28.6061	31.3333	37.3939	33.1515
								N1	36.1818	36.7879	31.0303	27.0909
								N2	32.5455	30.7273	28.303	28.6061
								N3	29.8182	33.4545	26.1818	23.1515
								10T1	32.5455	38.6061	55.5758	56.7879
								10T2	28.9091	41.6364	42.5455	53.1515
								10T3	35.2727	39.8182	50.7273	60.1212
								10N1	34.6667	36.7879	42.5455	48.6061
								10N2	29.5152	42.8485	45.2727	45.5758
								10N3	33.1515	41.9394	45.8788	46.4848
							Root soluble sugar	CK1	14.0606	10.1212	17.3939	13.7576
								CK2	17.0909	14.6667	11.6364	14.9697
								CK3	11.0303	12.5455	12.5455	13.1515
								N1	9.81818	10.4242	7.39394	9.21212
								N2	13.1515	8.60606	12.2424	10.1212
								N3	16.7879	12.5455	13.1515	10.7273
								10T1	12.5455	17.697	22.8485	29.2121
								10T2	13.4545	20.4242	26.1818	27.3939
								10T3	14.9697	24.0606	28.6061	30.7273
								10N1	10.1212	9.21212	13.4545	13.7576
								10N2	11.3333	13.1515	6.18182	15.8788
								10N3	11.0303	11.3333	10.7273	12.5455
							Shoot soluble protein	CK1	33.6	29.1	33.85	26.6
								CK2	29.35	32.1	31.35	30.6
								CK3	37.1	36.85	29.35	34.85
								N1	37.85	304.35	329.85	338.85
								N2	29.6	302.6	322.6	332.85
								N3	28.85	301.35	319.6	330.6
								10T1	26.6	34.6	30.85	33.1
								10T2	36.6	32.6	27.1	36.85
								10T3	28.6	27.85	35.1	25.1
								10N1	33.6	153.85	173.6	147.1
								10N2	30.6	159.35	150.1	136.35
								10N3	26.35	137.1	137.85	150.6
							Root soluble protein	CK1	23.85	30.35	25.1	30.1
								CK2	26.35	33.35	29.1	25.35
								CK3	30.35	22.1	30.6	28.85
								N1	31.35	312.1	319.6	358.6
								N2	28.85	307.85	319.35	351.1
								N3	25.6	317.35	313.1	350.1
								10T1	33.1	34.1	38.85	34.35
								10T2	25.35	37.1	40.85	42.6
								10T3	23.35	30.6	34.85	39.1
								10N1	29.85	203.1	192.85	174.35
								10N2	28.35	228.1	188.85	180.35
								10N3	23.1	174.6	192.1	210.1
							Shoot MDA	CK1	28.045	34.733	28.011	34.104
								CK2	35.735	19.903	25.203	25.13
								CK3	24.783	25.61	26.292	23.589
								N1	28.898	112.803	127.714	169.983
								N2	22.758	117.76	145.158	176.669
								N3	38.238	125.611	166.104	190.283
								10T1	23.106	33.013	25.083	26.917
								10T2	38.196	27.42	36.774	20.318
								10T3	24.261	21.145	20.058	27.44
								10N1	24.609	82.939	43.425	65.764
								10N2	35.631	66.374	57.561	51.294
								10N3	25.059	74.366	54.363	54.119
							Root MDA	CK1	27.855	37.05	32.453	30.126
								CK2	24.945	25.77	22.189	27.629
								CK3	35.401	20.811	23.286	24.287
								N1	32.379	124.312	147.7	166.882
								N2	24.105	142.109	151.817	218.431
								N3	29.082	150.971	164.545	197.224
								10T1	36.94	33.241	31.564	33.431
								10T2	26.729	27.29	17.394	21.148
								10T3	27.185	28.646	24.623	19.828
								10N1	27.715	80.713	77.072	72.163
								10N2	36.378	74.35	84.499	66.324
								10N3	28.664	68.624	90.673	86.496
							Shoot K+	CK1	72.738	74.742	80.64	71.19
								CK2	67.038	65.79	64.89	80.64
								CK3	69.564	78.75	60.48	73.01
								N1	78.174	11.034	9.312	10.98
								N2	65.016	11.934	10.818	9.156
								N3	69.762	12.456	11.748	7.998
								10T1	81.66	64.26	73.08	64.26
								10T2	62.538	71.82	66.78	71.82
								10T3	66.306	76.47	61.74	75.444
								10N1	77.652	59.478	46.464	41.424
								10N2	69.12	50.556	48.864	42.048
								10N3	71.076	42.912	56.184	43.104
							Root K+	CK1	74.85	71.61	77.136	89.46
								CK2	81.27	64.89	61.11	66.15
								CK3	63.09	75.6	70.89	81.27
								N1	64.89	7.416	8.436	7.8
								N2	80.64	7.974	8.7	9.42
								N3	73.08	9.138	9.216	8.868
								10T1	70.56	73.71	80.64	78.75
								10T2	71.82	81.27	84.42	63.63
								10T3	86.31	64.89	67.41	86.94
								10N1	63.63	45.36	27.456	38.706
								10N2	70.56	32.658	20.64	40.326
								10N3	68.67	40.986	30.09	34.524
							Shoot Na+	CK1	4.14	3.03	3.09	2.988
								CK2	4.32	3.63	3.69	3.216
								CK3	2.76	3.306	3.318	3.714
								N1	4.74	17.91	21.948	27.882
								N2	2.856	15.078	17.838	21.3
								N3	3.486	19.566	20.472	23.304
								10T1	3.264	3.12	3.15	3.264
								10T2	3.87	3.912	3.81	3.948
								10T3	2.73	3.15	3.498	3.108
								10N1	2.73	5.496	6.324	6.138
								10N2	3.84	9.216	4.614	5.244
								10N3	2.85	8.586	7.26	6.816
							Root Na+	CK1	4.86	4.74	4.17	4.458
								CK2	4.368	4.614	4.32	4.038
								CK3	3.63	3.486	4.596	4.128
								N1	3.36	23.784	26.214	27.21
								N2	4.59	26.376	28.866	29.46
								N3	4.86	28.086	31.302	32.796
								10T1	3.45	3.45	3.78	4.794
								10T2	4.878	5.25	4.416	4.332
								10T3	4.764	4.248	4.098	3.93
								10N1	3.48	10.584	11.79	10.836
								10N2	4.11	8.076	13.578	15.186
								10N3	4.896	11.808	17.916	9.186
							Shoot Na+/K+	CK1	17.5696	24.6673	26.0971	23.8253
								CK2	15.5181	18.124	17.5854	25.0746
								CK3	25.2043	23.8203	18.2278	19.6581
								N1	16.4924	0.61608	0.424276	0.393802
								N2	22.7647	0.791484	0.606458	0.429859
								N3	20.012	0.636615	0.573857	0.343203
								10T1	25.0184	20.5962	23.2	19.6875
								10T2	16.1597	18.3589	17.5276	18.1915
								10T3	24.2879	24.2762	17.6501	24.2741
								10N1	28.444	10.8221	7.34725	6.74878
								10N2	18	5.48568	10.5904	8.01831
								10N3	24.9389	4.9979	7.73884	6.32394
							Root Na+/K+	CK1	15.4012	15.1076	18.4978	20.0673
								CK2	18.6058	14.0637	14.1458	16.3819
								CK3	17.3802	21.6867	15.4243	19.6875
								N1	19.3125	0.311806	0.321813	0.286659
								N2	17.5686	0.30232	0.301393	0.319756
								N3	15.037	0.325358	0.294422	0.270399
								10T1	20.4522	21.3652	21.3333	16.4268
								10T2	14.7232	15.48	19.1168	14.6884
								10T3	18.1171	15.2754	16.4495	22.1221
								10N1	18.2845	4.28571	2.32875	3.57198
								10N2	17.1679	4.04383	1.52011	2.65547
								10N3	14.0257	3.47104	1.6795	3.75833

## Sheet: S5
	CK	S	T	TS		Root organic acid content
Plant heigh	106	87	105	99			CK	S	T	TS
	102	72	115	100		Oxalic acid	19.3303	17.4147	72.1099	6.74372
	108	98	119	99			34.8793	18.7389	87.7511	6.53464
	98	69	101	82			28.2066	17.2225	58.2674	7.62692
	96	67	96	94		Malic acid	2.00381	0.745363	15.4364	1.54491
	95	63	65	86			1.56652	1.01763	22.5025	3.76246
SPAD	CK	S	T	TS			1.56891	0.908503	11.1976	2.75377
	41.5	23.8	39.3	40.5		Lactic acid	1.65694	0.44203	6.26069	3.36045
	41.1	26.2	40.6	38.7			0.605217	1.07655	8.2817	3.27161
	32.7	27.3	43.7	29.5			0.89457	0.482861	7.59125	4.79685
	44.9	21.6	31.3	24.3		Citric acid	0.912799	0.622094	8.745	2.22405
	38.7	25.7	48.7	24.9			0.933652	0.615	9.16184	3.10419
	37.9	24.3	39.1	25.7			0.675469	0.387299	7.40784	1.62637
Root length	CK	S	T	TS		Succinic acid	2.32235	1.30363	47.713	8.34535
	1608.09	614.799	1530.65	1088.78			1.69483	1.58658	58.3071	12.7964
	1589.92	713.691	1529.5	1513.16			1.43762	0.93	35.6687	6.42247
	1632.25	726.281	1854.81	1313.98		fumaric acid	0.0509701	0.0276709	0.0971827	0.120887
	1571.56	596.424	1634.71	1453.76			0.0516957	0.0370066	0.126699	0.193952
	1485.14	416.286	1516.39	1217.51			0.0442969	0.0269786	0.130341	0.134452
	1697.39	613.496	1613.21	1157.44		Trans-aconitonic acid	0.480485	0.301453	11.1541	3.43965
Root surface area	CK	S	T	TS			0.383261	0.215329	13.5517	4.55492
	202.448	104.337	184.949	159.907			0.348594	0.175642	7.18864	1.98685
	250.333	104.338	179.439	211.762
	176.491	114.979	222.945	189.873
	175.192	85.7057	167.852	128.544
	196.489	71.6743	261.601	156.771
	208.191	96.2068	203.357	164.371
Root parameter	CK	S	T	TS
	80.4047	30.7399	76.5327	59.4389
	79.496	35.6845	76.4749	75.6579
	81.6126	36.3141	92.7404	65.6991
	78.578	29.8212	81.7355	72.6881
	79.2569	20.8143	75.8197	70.8754
	79.8696	30.6748	80.6606	62.8719
Average root diameter	CK	S	T	TS
	0.4844	0.5402	0.4081	0.4306
	0.3946	0.4654	0.3908	0.4455
	0.48672	0.5039	0.3879	0.46
	0.3846	0.4574	0.4007	0.429
	0.3734	0.5481	0.4723	0.397
	0.3826	0.503	0.4816	0.43242
Root volume	CK	S	T	TS
	2.028	1.409	2.313	1.778
	1.612	1.214	2.158	1.675
	1.843	1.449	1.83	1.32
	1.92	0.98	1.579	1.595
	1.938	0.982	1.754	1.579
	1.8682	1.2068	1.9974	1.7518
Rhizosphere soil pH	CK	S	T	TS
	7.28	8.32	7.55	7.59
	7.39	8.28	7.4	7.51
	7.2	8.29	7.48	7.62
	7.31	8.17	7.52	7.49
	7.56	8.1	7.62	7.54
	7.64	8.33	7.68	7.66

## Sheet: S6
Sugar Metabolism						MAPK Pathway						The dark reaction of photosynthesis.						The light reaction of photosynthesis.
	CK	S	T	TS			CK	S	T	TS			CK	S	T	TS			CK	S	T	TS
LOC103651223	1.2904	1.23179	1.28616	1.30101		LOC103645931	-0.24758	0.197126	-0.237971	-0.0200081		LOC103635678	1.62817	0.629005	1.40416	1.43004		LOC118473917	-1.44947	-0.591367	-1.14128	-1.2295
LOC100170246	0.737952	1.09667	0.918804	1.05261		LOC103625964	0.777242	1.06035	0.98284	0.923058		LOC542759	3.63917	3.16056	3.71585	3.61155		ZemaCp002	1.13518	1.46416	0.78878	1.34328
LOC100192075	1.24612	1.75436	1.39992	1.46217		LOC100279294	0.69623	0.814869	0.797595	0.719371		LOC542233	3.32807	2.75527	3.23578	3.19869		LOC118473630	-1.19319	-0.822696	-1.48176	-0.937844
LOC103650768	0.803626	1.09858	0.978182	1.05041		LOC100275358	0.691888	1.01808	0.891153	0.828162		LOC100286036	2.17208	2.64567	2.19019	2.55607		LOC118475933	-0.942585	-0.75998	-1.26243	-0.806338
LOC100279587	0.708919	1.13141	0.942705	0.822495		LOC100272734	0.851978	1.17125	0.840706	0.855441		LOC100284598	0.760666	1.37904	0.991253	1.10843		LOC118473921	0.412741	0.355386	0.0880731	0.623237
LOC542510	1.11109	1.42399	1.19588	1.33947		LOC100383481	1.2821	1.50898	1.33525	1.29752		LOC103635691	-4	-4	-4	-4		LOC118475749	0.355824	0.647651	-0.00679354	0.421514
LOC100283735	0.613766	1.33079	0.814974	0.710439		LOC100194322	1.29128	1.43863	1.23423	1.33304		LOC542209	-1.50067	1.4485	-0.311808	1.37473		LOC118475436	-0.843577	-0.581648	-1.12899	-0.631483
LOC103636300	0.411497	0.339196	0.413923	0.150034		LOC111589572	0.396082	0.560901	0.4927	0.575119		LOC542331	1.20134	1.52172	1.38357	1.39341		LOC118475934	0.0180466	-0.244162	-0.420204	-0.0796045
LOC100285932	-4	-4	-4	-4		LOC103641278	1.58141	1.92127	1.54622	1.61311		LOC100216685	-0.779967	0.765316	0.14462	-0.553799		ZemaCp007	-0.263715	-0.0176464	-0.383038	0.142678
LOC542358	2.13879	1.5001	2.06614	1.99934		LOC100280728	0.40305	0.508507	0.401359	0.34465		LOC100280822	-0.846703	-0.937684	-0.911576	-1.11845		LOC118475437	0.167693	0.159137	-0.157615	0.329891
LOC542721	2.08646	1.77593	2.14775	2.06153		LOC100281832	0.442479	0.635818	0.533585	0.621091		LOC100193705	3.08813	2.37542	2.95954	3.05539		ZemaCp008	-1.37053	-0.764402	-1.70659	-0.978093
LOC118472308	0.174364	-0.364026	0.438562	0.363526		LOC103640084	-1.74088	-0.2939	-2.30356	-1.84912		LOC100384793	1.19202	1.43315	1.2421	1.40332		LOC118475927	-0.749169	-0.686935	-0.991117	-0.666512
LOC103651489	1.9318	1.4148	1.86627	1.93308		LOC100384130	0.246813	0.658893	0.219293	0.244769		LOC103634667	-4	-4	-4	-4		ZemaCp048	-0.105868	0.0340672	-0.448923	0.220347
LOC103631243	0.143146	-0.351278	0.304329	0.238981		LOC100274360	-1.04248	-1.6989	-0.886053	-1.22532		LOC100279149	0.796933	-1.14488	0.649619	0.564773		LOC118475031	-0.421662	-0.383369	-0.416755	-0.203871
LOC103631244	0.256771	-0.236638	0.536586	0.472569		LOC103636541	-0.555118	1.35088	0.108398	-0.14505		LOC100282949	-1.88379	-4	-4	-2.20896		LOC100273117	3.48622	2.34966	3.34907	3.30379
LOC100281592	1.47892	1.59284	1.50974	1.58288		LOC118475108	-0.299795	1.15419	0.0851525	-0.00210723		LOC100501386	2.56894	1.68575	2.35332	2.40498		LOC107648855	2.9555	2.09064	2.93483	2.92133
LOC542313	2.01274	1.88779	2.07876	2.04027		LOC100281430	-0.741261	1.04751	-0.400654	-0.431254		LOC100284842	2.32665	1.94575	2.3834	2.26399		LOC100281199	1.9522	0.849825	1.87742	1.77708
LOC100382805	1.9782	2.14797	2.08161	1.98888		LOC100281160	1.1902	2.10131	1.37226	1.34456		LOC541622	3.44018	2.43381	3.21917	3.12429		ZemaCp040	0.328568	0.267087	-0.0913726	0.512614
LOC100273700	2.46879	1.84412	2.58174	2.20833		LOC100279301	-0.311916	1.14001	0.0806403	-0.0235513		LOC100279748	0.981942	2.2011	1.51925	1.38294		ZemaCp039	0.362094	0.365158	-0.0750231	0.551866
LOC100216767	2.78349	1.70374	2.58965	2.54381		LOC100281558	0.721827	1.82381	0.888257	0.896161		LOC100280767	1.55685	1.70325	1.7341	1.83099		LOC100272890	3.79764	2.79983	3.63849	3.59687
LOC100281068	1.20606	1.15517	0.980494	1.41283		LOC100281486	1.10463	1.38224	1.2681	1.47366		LOC542598	2.5799	2.36674	2.53569	2.57055		LOC100191684	2.71642	1.62254	2.59479	2.61527
LOC100284739	1.92001	2.04435	1.86763	1.86491		LOC109946070	0.230281	0.611407	0.327986	0.346073		LOC103648465	-0.578097	-0.411965	-0.278398	-0.807238		LOC100283835	2.74043	2.10976	2.75323	2.67401
LOC103631224	-0.469551	-0.416032	-0.647787	-1.11165		LOC100383746	1.07241	1.58132	0.991095	1.22536		LOC103633793	-0.68155	-0.481555	-0.510604	-1.30971		LOC100283816	3.68726	2.66371	3.69371	3.54551
LOC100382182	1.03689	1.54326	1.15986	1.3957		LOC103639280	1.547	1.9475	1.79334	1.72491		LOC100193743	0.870083	1.41997	1.14723	1.2102		ZemaCp023	0.312958	0.242526	-0.0768427	0.701557
LOC103632535	0.114824	0.193507	0.314563	0.348671		LOC100272353	1.37341	1.72878	1.56611	1.57644		LOC100193663	0.571644	1.34908	1.02067	1.10006		LOC118474849	0.210235	-0.00431685	-0.0583455	0.384089
LOC100191851	1.0528	1.23588	1.11084	1.20791		LOC100286386	1.47515	1.71649	1.36642	1.48262		LOC100272900	1.11835	1.23562	1.17709	1.32397		LOC118474848	0.461847	0.409918	0.00321818	0.764395
LOC101027252	1.83817	1.05595	1.86567	1.68171		LOC541618	1.75091	1.99828	1.71567	1.84575		LOC100274264	2.05011	2.28158	2.00828	2.16503		LOC118474717	-1.44838	-2.28729	-1.62036	-1.19207
LOC100193340	0.260861	0.520879	0.240051	0.541891		LOC100285024	1.20432	1.30439	1.28425	1.27039		LOC100273428	1.46607	1.48278	1.49048	1.54388		LOC118475930	-1.03889	-1.26035	-2.14243	-1.97449
LOC100280449	-0.387147	-0.320119	-0.366292	-0.154609		LOC100273609	1.06602	1.43803	1.22883	1.23675		LOC100282134	2.24506	1.89038	2.33188	2.1891		LOC118473919	0.251321	0.243208	-0.140808	0.588131
LOC100282190	1.71115	1.71906	1.62934	1.79393		LOC100193330	1.06708	1.32654	1.07904	1.10878		LOC100193491	1.60004	2.09029	1.74086	1.80447		LOC118473652	-0.286529	-0.365428	-0.560909	-0.128332
LOC100281688	-1.26046	0.519439	-0.975129	-2.23161		LOC107457600	-1.69917	-1.26496	-4	-1.30018		LOC100191460	1.12933	1.54339	1.11261	1.23061		LOC118472294	-0.77252	-0.635258	-1.17503	-0.306448
LOC100191982	-0.448867	0.774654	-0.193942	0.457483		LOC103651472	0.675217	0.520362	0.89501	0.690067		LOC103642664	1.73861	0.659626	2.30432	2.1594		LOC118475063	-4	-4	-4	-4
LOC100281585	1.1383	1.58186	1.33281	1.4677		LOC103632200	-4	-4	-4	-4		LOC542372	3.65777	2.54628	3.64462	3.53919		ZemaCp022	0.124009	0.175187	-0.243777	0.532353
LOC103630144	-4	-4	-4	-4		LOC103649392	-4	-4	-4	-4		LOC100384708	-0.217546	0.120845	-0.28469	-0.243184		LOC118475434	-0.234223	-0.466391	-0.653551	-0.0978317
LOC103630633	1.1296	1.31854	1.24129	1.22698		LOC542352	0.519755	3.38334	1.47513	0.952001		LOC542393	1.28826	1.56912	1.26178	1.44765		LOC118474839	-0.144485	-0.320921	-0.512731	0.0728949
LOC100281464	0.944014	1.48027	1.25015	1.42936		LOC103636577	-4	0.0805233	-4	-1.59727		LOC542479	0.605858	2.28718	1.01859	1.31701		LOC118474819	-4	-4	-4	-4
LOC103647427	0.404789	0.911261	0.432275	0.690728		LOC103633658	-4	-2.45659	-4	-4		LOC103649899	-1.57306	-0.972438	-2.26299	-1.40919		LOC118474767	-0.48986	-0.506672	-0.573781	0.0298585
LOC100279231	0.710057	0.794434	0.473055	0.747588		LOC100272820	-1.07349	1.78384	-0.298533	-0.518091		LOC100282845	3.26256	2.01256	3.10807	2.94554		LOC541791	2.94189	1.82549	2.66079	2.74592
LOC100280694	1.39334	1.63852	1.46888	1.47646		LOC103631918	0.0647142	2.21787	0.545015	0.293053		LOC100279820	2.09714	0.923603	1.91272	1.84398		LOC100191984	3.66616	2.67704	3.46804	3.5439
LOC100192478	1.47287	1.83259	1.57844	1.58427		LOC103627390	-0.672156	-0.0395892	-0.762429	-0.486796		LOC100281866	1.50028	0.453914	1.56792	1.29418		LOC100283085	3.78553	2.43398	3.46055	3.53431
LOC103629493	-1.43749	-1.59893	-1.06874	-0.508838		LOC100281756	0.337217	0.680891	0.617487	0.608672		LOC103643185	0.330458	-0.600357	-0.723867	-0.358108		LOC100283327	3.69001	2.49737	3.37474	3.47862
LOC100285548	1.62956	1.47307	1.62835	1.58047		LOC107403167	0.115297	1.07872	0.644253	0.693052		LOC118474769	-0.475246	-4	-4	-4		LOC100282027	3.60645	2.45489	3.2553	3.39321
LOC100273196	3.8277	2.88149	3.67037	3.71792		LOC100283855	1.20976	1.09307	1.17333	1.29476		LOC542212	3.74629	2.69135	3.45017	3.50432		LOC103625835	3.07961	2.067	2.89872	2.98551
LOC100502020	0.76508	1.30583	1.01998	1.1218		LOC100283790	1.09748	1.34923	1.2109	1.13003		LOC118474331	-0.0334089	-0.422808	-0.587379	-0.359732		LOC100383080	3.47384	2.41682	3.29772	3.3325
LOC103648726	-0.654351	-0.308024	-0.812723	-0.542724		LOC100381602	2.75614	2.72568	2.91503	2.87505		LOC100279574	3.3113	1.94613	3.07395	2.77692		LOC100281679	3.38878	2.50991	3.13046	3.14945
LOC100274515	2.28464	1.65609	2.64325	2.31459		LOC100217209	1.73074	1.96075	1.92544	1.9363		LOCZemaCp032	1.23226	0.236713	0.218576	0.379107		LOC541685	3.95801	2.8177	3.61012	3.75415
LOC542261	1.98826	2.52349	2.13813	2.30759		LOC100283650	2.09626	2.11851	2.10245	2.19232		LOC118473922	1.18138	0.213471	0.244263	0.376892		LOC100285458	3.4016	2.1025	3.00483	3.08419
LOC103653987	-1.4576	-1.26248	-1.84106	-1.84427		LOC100192646	-0.391092	0.217297	-0.164823	-0.0262052		LOC118474714	0.0613128	-0.942593	-0.978067	-0.865724		LOC100284847	3.49697	2.36088	3.24676	3.27648
LOC100272913	1.58444	2.20717	1.79653	1.98282		LOC107457600	-1.69917	-1.26496	-4	-1.30018		LOC118474757	-1.47568	-2.30865	-2.4142	-2.14661		LOC542713	1.4118	1.48383	1.33403	1.3556
LOC100286050	1.00597	1.5216	1.12177	1.24454		LOC103651472	0.675217	0.520362	0.89501	0.690067		LOC118474851	0.577271	0.0289933	-0.0931198	0.128863		LOC100194249	0.650652	1.23786	0.796756	0.904777
LOC103653043	-0.362737	0.0404325	-0.0298562	-0.0821456		LOC100192646	-0.391092	0.217297	-0.164823	-0.0262052		LOC118474841	0.457182	-0.812118	-1.38586	-2.29124		LOC542558	2.48459	1.80531	2.47381	2.29677
LOC100272845	2.12254	0.842697	2.09954	1.71136		LOC103633258	-1.5938	-1.71341	-1.49533	-1.92145		LOC118474822	-0.669373	-1.65278	-1.7933	-1.65643		LOC541626	2.82747	2.20114	2.8406	2.76384
LOC103644539	-0.9509	-0.464198	-0.697798	-0.506532		LOC100126971	1.18538	1.36062	1.24565	1.23477		LOC118476417	-0.470793	-0.532052	-0.469633	-0.503472		LOC100282643	3.25137	2.61363	3.23005	3.09918
LOC100193000	1.30649	1.54774	1.34461	1.42712		LOC103630068	1.13537	0.98486	1.23222	1.17546		LOC118474444	0.815077	-0.0534646	-0.170789	0.0398372		LOC103644035	0.302417	-0.101186	0.253764	0.202518
LOC100194114	2.42103	2.496	2.46521	2.42812		LOC100193682	0.851639	1.25289	0.868053	1.04327		LOC118476108	1.02033	0.0282411	-0.0166951	0.127694		LOC100192779	3.67742	2.42249	3.34825	3.29015
LOC100272481	2.20771	2.29425	2.22596	2.34333		LOC103654807	-4	-4	-4	-4		LOC100381624	0.163671	0.0278779	0.10143	0.226728		LOC103629356	3.7895	2.6114	3.47784	3.41359
LOC103644857	1.88098	1.91703	1.81872	1.95868		LOC100217201	1.54425	1.71405	1.55857	1.64371		LOC103635817	2.0816	1.07426	1.99453	1.9616		LOC101027099	2.76051	2.04117	2.75928	2.69541
LOC100280823	0.46865	0.868344	1.16843	1.243		LOC103654108	0.78992	0.996527	0.723876	0.900435		LOC100281237	2.61826	1.45296	2.60295	2.45015		LOC100281226	-0.409015	-0.104578	-0.417857	-0.029299
LOC103651898	1.36146	1.50281	1.40281	1.47613		LOC541627	0.902846	0.996892	0.794134	1.00287		LOC100274579	2.34465	2.59578	2.47533	2.55822		LOC100283643	0.631705	1.42325	0.894302	1.08258
LOC100191222	2.31564	1.76905	2.47348	2.27576		LOC100278572	1.01477	1.06312	1.06617	1.00173		LOC103655139	-4	-4	-2.36415	-4		LOC100284745	1.77087	1.22055	1.84319	1.70552
LOC542718	2.79915	3.04292	2.99274	3.10762		LOC100191496	0.600874	0.788057	0.397251	0.440625		LOC103626247	-1.77001	-1.53469	-1.2478	-1.56404		LOC103628935	2.65267	2.00772	2.73069	2.46552
LOC100282981	0.989341	1.48884	1.17036	1.29172		LOC100216792	-0.493903	-0.98672	-0.560125	-0.467236		LOC100285676	0.534712	0.75343	0.653242	0.727156		LOC542276	2.38236	3.02533	2.50173	2.67554
LOC100037774	0.159594	1.8224	0.627191	0.665317		LOC103643855	0.293859	0.176353	0.104074	0.186712		LOC100284292	1.71423	1.66089	1.65084	1.58582		LOC100191704	0.16915	-0.378313	0.309562	0.0946435
LOC100191900	0.444895	0.857568	0.665773	0.616989		LOC103649560	1.55962	1.41644	1.45824	1.45089		LOC100284771	2.59608	1.89796	2.43251	2.54839		LOC541619	2.67934	2.27012	2.83346	2.64048
LOC542583	1.65471	1.95941	1.89526	2.18351		LOC100285594	0.414887	0.387388	0.505077	0.321257		LOC100285298	1.94983	1.53072	1.80915	1.65059		LOC103625981	1.66284	1.36318	1.70093	1.57498
LOC100383528	0.72892	0.664992	0.748118	0.60887		LOC103653667	-4	-1.02413	-4	-4		LOC100283465	0.654209	1.45425	0.940522	0.863951		LOC103653165	-4	-4	-4	-4
LOC100381624	0.163671	0.0278779	0.10143	0.226728		LOC100285672	2.02924	2.32051	2.14629	2.21521		LOC100282201	1.81436	2.01469	1.77883	1.93001		LOC100382495	-4	0.0372502	-1.45804	-1.6372
LOC103635817	2.0816	1.07426	1.99453	1.9616		LOC103647946	0.115671	0.359085	0.0249543	-0.0629407		LOC100283478	1.83631	1.95953	1.90161	1.9581		LOC541612	1.4781	1.85613	1.79526	1.88718
LOC100281237	2.61826	1.45296	2.60295	2.45015		LOC100216639	0.951947	1.15882	1.05849	0.910285		LOC100274365	2.99707	2.32535	2.80085	2.86767		LOC100382419	1.23518	1.30811	1.37275	1.35002
LOC100274579	2.34465	2.59578	2.47533	2.55822		LOC103633580	-1.73993	0.455312	-1.08499	-1.05107		LOC100383528	0.72892	0.664992	0.748118	0.60887		ZemaCp053	0.296812	0.464426	0.0105076	0.624045
LOC100381658	2.19585	2.4158	2.2395	2.31085		LOC100279789	2.03651	2.09748	2.03246	2.11734		LOC100381624	0.163671	0.0278779	0.10143	0.226728		LOC118475064	-0.0913254	-0.570605	-0.613218	-0.536194
LOC103634611	-1.97993	-0.0869438	-1.2426	-1.15464		LOC103627330	-0.297729	0.804733	-0.162227	0.290027		LOC103635817	2.0816	1.07426	1.99453	1.9616		ZemaCp020	0.286195	-0.105023	-0.024265	0.139018
LOC542578	1.94046	1.70303	1.87799	1.63587		LOC100274454	-0.507321	-0.86837	-1.1656	-0.794788		LOC100281237	2.61826	1.45296	2.60295	2.45015		LOC118474820	0.244336	-0.0180047	-0.147733	0.304678
LOC103651775	0.241107	0.586659	0.629173	0.657766		LOC100384381	-0.543522	-0.030906	-0.481663	-0.198123		LOC100274579	2.34465	2.59578	2.47533	2.55822		LOC118475932	0.76252	0.274709	0.391912	0.531313
LOC100191671	0.590641	1.01186	0.530233	0.547882		LOC100191919	-4	0.999664	-0.527297	-0.715859		LOC103640190	1.25348	0.983382	1.35684	1.34861		LOC118474713	-1.12202	-1.57433	-1.35151	-1.22946
LOC103644703	-4	-4	-4	-4		LOC100281825	1.31709	2.34969	1.68447	1.5268		LOC100279513	2.41083	2.16428	2.30574	2.22219		LOC118475435	-0.0214246	-0.522221	-0.179339	-0.440977
LOC100284555	1.56352	1.54153	1.52133	1.4584		LOC100191592	0.321904	1.76857	0.968727	0.584589		LOC103646666	-2.03571	-0.738011	-4	-1.63355		LOC118474768	-0.568186	-1.04096	-0.68577	-0.439609
LOC542316	2.0619	2.28982	2.2231	2.26359		LOC100275812	1.05176	1.78699	1.19233	1.06114		LOCshbp1	2.83925	1.99698	2.83027	2.63369		LOC118474850	0.610276	0.0541516	0.263858	0.410016
LOC100283280	-0.164715	-0.19576	-0.539817	-0.527688		LOC100283208	-1.09007	-1.86662	-0.528431	-0.725177		LOC542367	2.79267	2.60313	2.93239	2.94289		LOC118474756	-0.758856	-1.29	-0.68552	-0.837744
LOC103641594	1.40293	1.32173	1.50373	1.33599		LOC100284192	-0.881049	1.0955	-0.305231	-0.436428		LOC542718	2.79915	3.04292	2.99274	3.10762		LOC118474840	-0.268214	-0.711979	-0.511426	-0.309357
LOC100274470	-0.402234	0.781613	-0.116702	0.256794		LOC100274400	1.25235	3.22712	1.6481	1.59423		LOC100282981	0.989341	1.48884	1.17036	1.29172		LOC118474821	-1.27145	-1.93614	-1.57574	-1.46211
LOC732811	2.54925	2.37508	2.54364	2.4126		LOC109944547	-4	-4	-4	-4		LOC100037774	0.159594	1.8224	0.627191	0.665317		LOC118474330	-1.40285	-1.20171	-1.30786	-1.33911
LOC103631112	-0.317455	-0.290112	-0.214941	-0.224869		LOC100284630	1.15035	0.567832	1.48146	0.823402		LOC100191900	0.444895	0.857568	0.665773	0.616989		LOC118476416	-0.959541	-4	-4	-4
LOC103634230	-4	-4	-4	-2.04471		LOC118473222	-4	-4	-1.29252	-4		LOC542333	0.611067	1.60899	1.1606	1.1822		LOC118476109	-2.85408	-2.59007	-2.93717	-4
LOC100502326	0.968267	1.33275	1.07594	1.12514		LOC100274413	0.928608	0.910331	0.871292	0.836085		LOC100193000	1.30649	1.54774	1.34461	1.42712		LOC118476107	0.256254	-0.306965	-0.173997	0.0124576
LOC103635678	1.62817	0.629005	1.40416	1.43004		LOC103646092	1.10394	1.11901	0.994319	1.33324		LOC100272481	2.20771	1.29425	2.22596	2.34333		LOC118473653	0.352365	-0.231588	0.0430994	0.129726
LOC542759	3.63917	3.16056	3.71585	3.61155		LOC103626849	0.818078	1.51046	0.976728	1.13535		LOC100194114	2.42103	1.496	2.46521	2.42812		ZemaCp031	0.0406998	-0.661068	-0.527269	-0.0400018
LOC100283452	0.625242	1.05972	0.765635	0.959903		LOC103640187	0.396473	1.22145	0.550084	0.563181		LOC103644857	1.88098	1.17031	1.81872	1.95868		LOC118473923	0.11241	-0.371438	-0.177897	-0.0436857
LOC100283899	0.750488	0.968808	0.991438	0.823306		LOC100383364	1.42635	1.44766	1.4265	1.37054		LOC100280823	0.46865	-0.868344	1.16843	1.243		LOC118473251	-1.39914	-4	-4	-4
LOC606466	1.11386	1.23609	1.19884	1.25108		LOC100501149	0.898194	1.16894	0.973067	1.02615		LOC103651898	1.36146	1.50281	1.40281	1.47613		LOC103649250	-1.03968	-1.22621	-0.913277	-0.869702
LOC100282820	2.11119	2.07405	2.10706	2.1088		LOC100384297	1.26508	1.47595	1.23165	1.17256		LOC100191222	2.31564	1.76905	2.47348	2.27576		LOC103637166	-1.2839	-2.05402	-1.71066	-1.43166
LOC542177	1.96896	2.0584	2.20191	2.19667		LOC103641862	-1.69471	-0.0173146	-0.736486	-1.07979		LOC100273196	3.8277	2.88149	3.67037	3.71792		LOC100284505	3.29263	2.37956	3.08666	3.06625
LOC100193244	1.07851	1.14923	1.14291	1.28105		LOC103649710	-2.13598	-2.3799	-4	-4		LOC100502020	0.76508	1.30583	1.01998	1.1218		LOC100281924	2.92524	2.15779	2.77069	2.76982
LOC100273990	1.72592	1.6376	1.75058	1.86907		LOC100279655	1.0163	1.34575	1.3636	1.32501		LOC103648726	-0.654351	-0.308024	-0.812723	-0.542724		LOC103627748	2.76294	1.7746	2.59738	2.52859
LOC100191365	1.12504	1.84491	1.43083	1.56472		LOC100279520	1.25669	1.44337	1.50944	1.5126		LOC100274515	2.28464	1.65609	2.64325	2.31459		ZemaCp030	-4	-0.714125	-4	-0.766534
LOC100272999	1.08695	1.46361	1.23154	1.23128		LOC100194025	1.60686	1.40272	1.74001	1.71153		LOC542261	1.98826	2.52349	2.13813	2.30759		ZemaCp018	-0.370649	-0.272683	-0.420968	-0.170558
LOC100272951	-0.124996	0.320557	-0.157492	-0.0567908		LOC100281166	0.914895	1.19877	1.18236	1.19741		LOC103653987	-1.4576	-1.26248	-1.84106	-1.84427		ZemaCp017	0.117776	-0.460203	-0.343851	-0.102627
LOC103644177	0.80296	1.07273	0.86101	1.0193		LOC541694	1.22523	1.47729	1.12839	1.24396		LOC100272913	1.58444	2.20717	1.79653	1.98282		LOC118474824	-1.44912	-1.13109	-1.12398	-1.08959
LOC100191614	1.02065	1.3377	1.17038	1.25496		LOC103638892	0.786516	1.3523	0.748291	0.780774		LOC100286050	1.00597	1.5216	1.12177	1.24454		LOC118475936	-1.76178	-1.29304	-1.86494	-1.85669
Note: Differentially expressed genes were identified by DESeq2 (v 1.24.0), setting log2 |fold-change| ≥ 1.						LOC542370	2.23483	2.69506	2.67448	2.26555		LOC103653043	-0.362737	0.0404325	-0.0298562	-0.0821456		LOC118474853	0.0907507	-0.221502	-0.197159	0.0560605
						LOC542230	2.58991	2.70599	2.74184	2.68419		LOC100272845	2.12254	0.842697	2.09954	1.71136		LOC118474844	0.0566401	-0.628204	-0.663973	-3.52095
						LOC542369	2.21374	2.71164	2.19196	2.41147		LOC103644539	-0.9509	-0.464198	-0.697797	-0.506532		LOC118473794	-0.287867	-0.894062	-0.686514	-0.692221
						LOC542420	2.17101	2.76331	2.57543	2.47274		LOC100273700	2.46879	1.84412	2.58174	2.20833		LOC118475065	-4	-4	-4	-4
						LOC100381315	2.2328	2.68697	2.69219	2.50105		LOC100216767	2.78349	1.70374	2.58965	2.54381		LOC118475750	-0.845602	-1.17391	-0.786713	-1.40042
						LOC103635808	0.8146	1.66851	1.06458	1.06128		LOC100281068	1.20606	1.15517	0.980494	1.41283		LOC118473657	-1.68011	-2.11304	-2.02848	-1.8082
						LOC100217114	1.30924	1.44977	1.35964	1.38256		LOC100284739	1.92001	2.04435	1.86763	1.86491		LOC118475689	-3.00189	-2.0286	-2.77815	-2.42278
						LOC100284831	-0.17883	1.97839	0.964893	0.747157		LOC103631224	-0.469551	-0.416032	-0.647787	-1.11165		LOC118473353	-2.36754	-2.12847	-2.04088	-1.44797
						LOC541661	2.27038	2.70978	2.45947	2.60803		LOC541622	3.44018	2.43381	3.21917	3.12429		LOC100282566	3.28666	2.4459	3.15963	3.07989
						LOC103634668	1.36474	2.00762	1.47621	1.6348		LOC100279748	0.981942	2.2011	1.51925	1.38294		LOC118474048	-3.55962	-2.22971	-2.90974	-2.38792
						LOC542415	2.27239	2.59331	2.33014	2.4103		LOC103641723	0.441986	-0.516106	0.390658	0.364222		LOC118473336	-1.9819	-1.48866	-1.62731	-1.85711
						LOC606468	0.0868227	1.19734	0.478014	0.108697		LOC542290	3.18594	2.27251	3.25955	2.91814		ZemaCp019	0.61811	0.137906	0.194662	0.371177
						LOC100285141	0.655283	0.350533	0.592769	0.479441		LOC103642790	-0.601648	-1.84323	-0.907091	-0.774461		LOC118474816	-2.78728	-1.80957	-2.83863	-2.16632
						LOC100502442	1.41201	1.90996	1.73361	1.81976		LOC542368	3.48416	2.31666	3.35235	3.21716		LOC118473342	-1.17937	-0.911673	-1.23291	-1.12989
						LOC100285551	0.328166	0.700709	0.406759	0.209686								LOC118476325	-4	-4	-4	-2.57468
						LOC103647156	1.01596	0.797062	0.840701	0.692117								LOC118473332	-2.71564	-2.11848	-3.10421	-2.54729
						LOC100281015	2.06003	2.61509	2.42833	2.22458								LOC118475105	-3.05142	-2.24926	-2.98199	-2.44664
						LOC103637586	-4	-0.836198	-1.64521	-4								LOC118473866	-2.16738	-1.50542	-2.20112	-1.90188
						LOC103639205	1.68756	1.80648	1.73994	1.78988								LOC118474732	-3.49169	-3.17718	-3.06332	-3.14976
						LOC103652986	0.593428	0.637083	0.496312	0.39025								LOC118476441	-2.99239	-1.97052	-2.88306	-2.43419
						LOC118471917	1.67925	1.81945	1.67385	1.74943								ZeamMp081	-1.79121	-1.08394	-2.06803	-1.40868
						LOC103636120	-4	-4	-4	-4								LOC118473329	-2.16545	-1.52871	-1.97818	-1.86883
						LOC100279766	1.06212	1.32139	1.05412	1.19446								LOC118473869	-2.69529	-1.94087	-2.80355	-2.1019
						LOC100191498	0.972595	0.231159	0.813538	0.579729
						LOC100285952	1.36445	1.74154	1.48206	1.44113
						LOC100101532	1.07036	1.27967	1.18257	1.14048
						LOC103648040	-4	-2.02592	-1.49134	-2.12544
						LOC100502415	0.85666	1.2209	0.920843	1.10443
						LOC100274717	-0.494688	-0.233564	-0.465462	-0.64544
						LOC103648044	-4	-1.62587	-4	-4
						LOC100381459	-4	-4	-4	-4
						LOC103643238	0.197429	0.0782353	0.187513	0.217621
						LOC103635158	-0.862837	-4	-0.773304	-1.0896
						LOC103648043	-4	-4	-4	-4
						LOC100037794	1.12247	1.41582	1.25064	1.23547
						LOC118473470	-4	-4	-4	-2.62838
						LOC100384248	-0.188157	-1.22113	-0.297251	-0.129049
						LOC100136880	1.30335	1.7773	1.49405	1.43497
						LOC103641715	-4	-4	-4	-4
						LOC103645875	-1.03988	-0.742249	-0.981814	-0.891405
						LOC100384386	-4	-4	-4	-4
						LOC100193598	0.0625886	-0.211686	0.065424	0.23953
						LOC100279811	-0.135841	-0.423863	0.0111136	0.106792
						LOC100383941	-0.730781	-0.909874	-0.855135	-0.878041
						LOC100381765	0.810401	0.840428	0.72155	0.718455
						LOC103646082	0.866532	1.07212	0.615006	0.761557
						LOC100194169	0.789139	0.629351	0.810982	0.803577
						LOC100381548	-0.728072	-0.722207	-0.748112	-0.90582
						LOC100194372	-4	-4	-4	-4
						LOC103638524	-4	-4	-4	-4
						LOC542230	2.58991	2.70599	2.74184	2.68419
						LOC542369	2.21374	2.71164	2.19196	2.41147

## Sheet: S7
ZmTRE1	0h	6h	12h	24h		ZmTRE1	CK	T	S	TS
CK	1.0163	1.66437	1.26588	0.978563		Stem	0.963707	3.77768	1.55325	4.63143
	1.03049	2.00696	1.08673	1.87956			0.990801	3.38511	6.07689	3.81481
	0.954842	0.933033	0.993093	1.42269			1.04729	4.02792	5.82934	3.88786
T	1.0163	1.81504	5.24157	2.49666		Leaf	0.990801	5.69096	3.63902	6.9141
	1.03049	1.52626	4.40762	2.23457			1.07674	5.64023	4.05252	7.19872
	0.954842	1.53688	4.34694	2.23457			0.937354	5.00536	3.34035	6.96791
S	0.952638	0.605696	2.96219	2.19365		Female	0.97716	1.19748	1.43065	1.71356
	0.864537	0.565135	2.78305	1.66248			1.01162	0.907519	1.54399	2.08088
	1.02811	0.545884	2.61474	1.90968			1.01162	1.07923	1.4914	1.55606
TS	0.866537	1.45062	3.04547	25.3398		Male	1.06437	1.81504	1.6057	2.45062
	0.890899	1.33484	2.72578	29.5141			1.00696	1.52626	1.56513	3.33484
	0.825496	1.38191	2.9828	26.9709			0.933033	1.53688	1.54588	2.81913
ZmTPP2	0h	6h	12h	24h		Fruit	0.928731	1.31342	1.26721	4.86254
CK	0.858565	0.858565	0.943874	0.858565			1.00928	1.33176	1.20298	4.7937
	0.97942	1.7942	1.54579	0.97942			1.06683	1.84463	1.33603	4.73543
	1.18921	1.18921	1.00463	1.18921		ZmTPP2	CK	T	S	TS
T	0.858565	0.514057	1.36289	1.11214		Stem	4.01162	8.82766	3.47412	3.41073
	0.97942	0.25349	1.55473	1.00928			4.0693	9.15846	3.35192	4.30873
	1.18921	0.417544	1.51222	1.00928			3.92445	8.87905	3.34949	3.91766
S	1.09177	2.12383	1.75968	2.46318		Leaf	1.01162	9.16838	3.85678	4.67872
	1.03288	2.21402	1.97703	2.23538			1.15402	10.0977	4.38893	4.35195
	0.918064	1.95432	1.81343	2.49757			0.856584	9.52477	4.03582	5.23215
TS	1.03526	1.63203	3.10229	6.30574		Female	4.06437	11.868	2.23457	5.83759
	0.97942	1.76133	3.21169	5.9656			3.92659	11.9019	2.62079	5.36274
	0.946058	1.51222	3.63847	6.66529			4.01396	11.7678	2.37841	5.66878
ZmSnRK2.12	0h	6h	12h	24h		Male	0.858565	0.514057	0.246318	0.632029
CK	1.38921	1.18921	0.997692	1.18921			0.97942	0.25349	0.223538	0
	0.846745	0.846745	1.45827	0.846745			1.18921	0.417544	0.249757	0.512218
	1.09309	0.993093	1.14605	0.993093		Fruit	1.07674	3.37285	1.30145	1.14106
T	1.13546	3.99077	8.4757	5.42642			1.03288	3.40519	1.3276	1.94343
	0.874503	4.71307	12.8468	4.25748			0.899171	3.42533	1.34628	1.81055
	0.964781	5.12186	10.9536	4.75683		ZmSnRK2.12	CK	T	S	TS
S	1.09134	5.42642	3.05958	0.97041		Stem	0.926588	11.8277	0.862542	50.4107
	0.997535	4.25748	3.01746	0.833161			1.07923	12.1585	0.911722	51.0809
	0.852515	4.75683	2.50244	0.905425			1	11.879	1.18646	49.9177
TS	1.09134	5.42642	3.05958	0.97041		Leaf	1.00463	36.8053	0.80107	95.5277
	0.997535	4.25748	3.01746	0.833161			0.911722	36.3496	0.840896	95.2659
	0.852515	4.75683	2.50244	0.905425			1.09177	37.3445	0.664343	94.7131
ZmPP2C6	0h	6h	12h	24h		Female	0.886791	0.858565	0.0840078	1.30134
CK	1.06191	1.16191	0.93088	1.06191			1.05458	1.01396	0.0906636	1.23114
	1.09936	1.09936	1.06191	1.29936			1.0693	0.959264	0.0887977	1.50525
	0.856584	0.856584	1.01162	0.856584		Male	1.18921	21.5369	0.589134	53.9908
T	1.06191	1.00463	3.47417	0.447513			0.846745	21.7171	0.53465	54.7131
	1.09936	0.886791	3.90864	0.510506			0.993093	21.5583	0.478525	55.1219
	0.856584	0.997692	3.6978	0.510506		Fruit	0.981686	42.271	0.695762	114.307
S	0.872564	0.235424	3.61334	2.93494			0.854607	42.555	0.705475	113.855
	0.948246	0.283876	3.37137	2.6087			1.19196	42.0467	0.605696	114.879
	0.878633	0.252321	3.46615	2.75745		ZmPP2C6	CK	T	S	TS
TS	1.67791	5.95183	3.03845	2.62685		Stem	1.0163	0.900335	0.277392	0.193363
	1.88775	7.17676	2.99661	2.68204			1.0163	1.13445	0.29937	0.160709
	1.78592	6.33495	3.30198	2.53737			0.968171	0.981536	0.312083	0.0828114
ZmPYL9	0h	6h	12h	24h		Leaf	1.08673	1.31691	1.88339	1.59093
CK	1.14076	1.09682	0.988514	1.28046			0.972655	1.10552	1.90968	1.48125
	0.97942	1.59463	1.18372	0.777366			0.946058	1.53081	1.93634	1.48442
	1.89503	0.860551	0.854607	1.00463		Female	1.02101	1.61334	1.43396	1.85224
T	0.880666	0.926588	2.26577	0.733736			1.04972	1.45596	1.98343	1.99271
	0.782773	1.07923	2.11404	0.583714			0.933033	1.34808	1.91039	1.81705
	0.833161	0.752623	2.47942	0.634342		Male	1.06191	1.00463	1.13542	0.95183
S	1.14076	0.145928	1.05946	10.4107			1.09936	0.886791	1.18388	0.767629
	0.692555	0.164178	1.27751	9.71356			0.856584	0.997692	1.15232	0.833495
	0.895025	0.215138	1.17555	9.71356		Fruit	0.941696	0.890899	1.66632	1.39377
TS	0.397768	156.498	99.7331	170.465			1.04488	0.819794	1.55473	1.27097
	0.479632	150.123	84.4485	194.46			1.0163	0.749154	1.76133	1.14368
	0.441352	128.89	88.647	174.047		ZmPYL9	CK	T	S	TS
						Stem	0.983957	17.2266	0.448548	23.5887
							0.943874	16.7132	0.33294	22.4264
							1.07674	17.0525	0.319377	23.2333
						Leaf	0.95705	21.6779	2	29.235
							0.850667	20.4607	2.25012	27
							1.2283	21.9141	2.08493	29.0357
						Female	1.05946	17.7248	1.91224	23.5535
							0.954842	18.6932	1.966	22.6358
							0.988514	19.5867	1.8471	23.6057
						Male	1.09682	16.1459	0.926588	20.1989
							1.05946	15.6418	1.07923	19.6913
							0.860551	16.2151	0.752623	21.0278
						Fruit	1.14076	18.4845	0.230579	23
							1.34723	19.2746	0.359318	21.2478
							0.650671	18.3566	0.257623	22.8
